# Supplementary material for: Targeting Pro-Oxidant Iron with Exogenously Administered Apotransferrin Provides Benefits Associated with Changes in Crucial Cellular Iron Gate Protein TfR in a Model of Intracerebral Hemorrhagic Stroke in Mice
Source: Antioxidants (Basel). 2023 Oct 31;12(11):1945. doi: 10.3390/antiox12111945 (PMC10669272; doi:10.3390/antiox12111945)
Supplement: Supplementary file 1 [file antioxidants-12-01945-s001.zip]

Archive with 1 entries (1 files):
- antioxidants-2583369-supplementary.pdf
